# Supplementary material for: Statin-Induced Geranylgeranyl Pyrophosphate Depletion Promotes Ferroptosis-Related Senescence in Adipose Tissue
Source: Nutrients. 2022 Oct 18;14(20):4365. doi: 10.3390/nu14204365 (PMC9607568; doi:10.3390/nu14204365)
Supplement: Supplementary file 1 [file nutrients-14-04365-s001.zip]

Archive with 1 entries (1 files):
- nutrients-1939768-supplementary.pdf
